# Supplementary material for: Dietary Inclusion of Dried Chicory Root Affects Cecal Mucosa Proteome of Nursery Pigs
Source: Animals (Basel). 2022 Jul 1;12(13):1710. doi: 10.3390/ani12131710 (PMC9264899; doi:10.3390/ani12131710)
Supplement: Supplementary file 1 [file animals-12-01710-s001.zip]

Archive with 1 entries (1 files):
- animals-1740817-supplementary.pdf
